# Supplementary material for: Sandalwood Oils of Different Origins Are Active In Vitro against Madurella mycetomatis, the Major Fungal Pathogen Responsible for Eumycetoma
Source: Molecules. 2024 Apr 18;29(8):1846. doi: 10.3390/molecules29081846 (PMC11055130; doi:10.3390/molecules29081846)
Supplement: Supplementary file 1 [file molecules-29-01846-s001.zip]

Archive with 1 entries (1 files):
- molecules-2884096-supplementary.pdf
